# Supplementary material for: Design, Synthesis, and Spectral Properties of Novel 2-Mercaptobenzothiazole Derivatives
Source: Materials (Basel). 2024 Jan 2;17(1):246. doi: 10.3390/ma17010246 (PMC10779768; doi:10.3390/ma17010246)
Supplement: Supplementary file 1 [file materials-17-00246-s001.zip]

Archive with 1 entries (1 files):
- materials-2772712-supplementary.pdf
